# Supplementary material for: The out-of-field dose in radiation therapy induces delayed tumorigenesis by senescence evasion
Source: eLife. 2022 Mar 18;11:e67190. doi: 10.7554/eLife.67190 (PMC8933005; doi:10.7554/eLife.67190)
Supplement: Figure 2—figure supplement 2—source data 1. [file elife-67190-fig2-figsupp2-data1.xls]

## Sheet: Sheet0 (3)
						Figure 2 – Figure Supplement 2-source data 1																sub-G1	G1	S	G2	super-G2
		sub-G1	sub-G1	G1	G1	S	S	G2	G2	super-G2	super-G2				sub-G1	G1	S	G2	super-G2		Non irradiated	0.81	1.73	2.92375	1.25125	1.2275
Non irradiated		2.16	1.37	44.15	47.07	33.54	32.59	11.8	11.42	3.57	8.22			Non irradiated	2.575	46.84	30.9875	12.1575	5.7725		Rep Sen	3.1125	1.97	1.8975	0.57	0.695
		3.78	2.99	50.07	46.07	25.14	32.68	14.66	10.75	5.78	5.52			Rep Sen	8.685	76.53	6.945	6.11	1.26		ombre 10x2Gy	0.15	2.5	3.135	0	0.51
														ombre 10x2Gy	1.51	56.02	30.705	7.07	3.11		ombre 13x2Gy	0.915	2.235	1.78	1.62	4.01
Rep Sen	FS mean	8.94	9.76	72.78	76.34	8.24	8.72	6.71	5.42	2.29	0.47			ombre 13x2Gy	0.915	82.845	4.07	10.39	8.1		penombre 10x2Gy	2.81	6.385	2.135	0.55	0.67
	FS mean	2.46	13.58	80.42	76.58	7.67	3.15	5.66	6.65	1.62	0.66			penombre 10x2Gy	2.81	56.955	15.575	21.27	2.26		penombre 13x2Gy	0	0.945	0	1.015	0.505
														penombre 13x2Gy	0	88.625	0	13.215	2.245		PTV 5x2Gy	2.845	0.605	0	0.075	1.145
ombre	10x2Gy	1.66	1.36	58.52	53.52	27.57	33.84	7.07	7.07	3.62	2.6			PTV 5x2Gy	16.465	60.415	0	24.605	1.905		PTV 9x2Gy	2.245	2.115	1.36	2.11	0.775
	13x2Gy	1.83	0	80.61	85.08	5.85	2.29	8.77	12.01	12.11	4.09			PTV 9x2Gy	10.995	54.875	5.65	25.08	2.045
penombre	10x2Gy	5.62	0	50.57	63.34	17.71	13.44	21.82	20.72	2.93	1.59
	13x2Gy	0	0	87.68	89.57	0	0	12.2	14.23	2.75	1.74
PTV	10x2Gy	19.31	13.62	61.02	59.81	0	0	24.68	24.53	0.76	3.05
	13x2Gy	13.24	8.75	56.99	52.76	4.29	7.01	22.97	27.19	1.27	2.82
